# Supplementary material for: The Novel Cucurbitaceae miRNA ClmiR86 Is Involved in Grafting-Enhanced Phosphate Utilization and Phosphate Starvation Tolerance in Watermelon
Source: Plants (Basel). 2021 Oct 8;10(10):2133. doi: 10.3390/plants10102133 (PMC8540214; doi:10.3390/plants10102133)
Supplement: Supplementary file 1 [file plants-10-02133-s001.zip]

Archive with 9 entries (8 files):
- FigS1-20211008.tif
- __MACOSX/
- __MACOSX/._FigS1-20211008.tif
- FigS2-20210308.tif
- __MACOSX/._FigS2-20210308.tif
- FigS3-20211008.tif
- __MACOSX/._FigS3-20211008.tif
- Supplemental Tables.xlsx
- __MACOSX/._Supplemental Tables.xlsx
