# Supplementary material for: The Novel Cucurbitaceae miRNA ClmiR86 Is Involved in Grafting-Enhanced Phosphate Utilization and Phosphate Starvation Tolerance in Watermelon
Source: Plants (Basel). 2021 Oct 8;10(10):2133. doi: 10.3390/plants10102133 (PMC8540214; doi:10.3390/plants10102133)
Supplement: Supplementary file 1 [file plants-10-02133-s001.zip › Supplemental Tables.xlsx]

## Sheet: Table S1
Table S1. Formula of Hoagland nutrient solution.
P sufficient		P deficient
Component	Concentration	Component	Concentration
Ca(NO3)2·4H2O	2mM	Ca(NO3)2·4H2O	2mM
NH4NO3	0.5mM	NH4NO3	0.5mM
KNO3	2.5mM	KNO3	2.5mM
KH2PO4	0.5mM	KH2PO4	0.01mM
MgSO4·7 H2O	1.4mM	K2SO4	0.26mM
H3BO3	50uM	MgSO4·7 H2O	1.4mM
MnSO4.H2O	10μm	H3BO3	50uM
ZnSO4.7H2O	0.76μm	MnSO4.H2O	10μm
CuSO4.5H2O	032μm	ZnSO4.7H2O	0.76μm
(NH4）6Mo7O24.4H2O	0.016μm	CuSO4.5H2O	032μm
Na2Fe-EDTA	0.077μm	(NH4）6Mo7O24.4H2O	0.016μm
		Na2Fe-EDTA	0.077μm

## Sheet: Table S2
Table S2. Formula of full strength MS medium.
P sufficient (+ P)		P starvation (- P)
Component	Concentration (g/L)	Component	Concentration (g/L)
MS (PhytoTechnology Laboratories, M519)	4.43	MS (without NPK, PhytoTechnology Laboratories, M407)	0.61
MES	1	MES	1
Sucrose	10	Sucrose	10
Agar	12	Agar	12
		Vitamin	0.10312
		NH4NO3	0.825
		K2SO4	0.05445
		KNO3	0.95

## Sheet: Table S3
Table S3. Primers used for vector construction and confirmation of Arabidopsis transformation
Primers	Sequence (5' to 3')	Length(nt)
Pre-ClmiR86-full length-F	GCATAAAATACCCATCAACAAG	21
Pre-ClmiR86-full length-R	TGATTATTTGGATAGAGTTGGG	21
attb-Pre-ClmiR86-full-length-F	AAAAAGCAGGCTCGGCATAAAATACCCATCAACAAG	35
attb-Pre-ClmiR86-full length-R	AGAAAGCTGGGTCTGATTATTTGGATAGAGTTGGG	34
attB1-F	GGGGACAAGTTTGTACAAAAAAGCAGGCT	29
attB2-R	GGGGACCACTTTGTACAAGAAAGCTGGGT	29
AtActin-F	TAACTCTCCCGCTATGTATGTCGC	24
AtActin-R	CCACTGAGCACAATGTTACCGTAC	25
PMDC83-R	TGCCCATTAACATCACCATC	20
ClmiR86-F	ATGACAGAAATCTCGTGTG	19
ClmiR86-R	Provided with the miScript SYBR Green PCR Kit

## Sheet: Table S4
	Table S4. Gene-specific primers for qRT-PCR.
	Name	Primers	Sequence (5'to3')
	Pre-ClmiR86	Pre-ClmiR86-F	AAGAAATGACAGAAATCTCGTG
		Pre-ClmiR86-R	ATCAGCTATGAAAAGAGGAGAA
	ClmiR86	ClmiR86-F	ATGACAGAAATCTCGTGTG
		ClmiR86-R	Provided with the miScript SYBR Green PCR Kit
	miR167c	miR167c-F	TGAAGCTGCCAGCATGATCTT
		miR167c-R	Provided with the miScript SYBR Green PCR Kit
	ClCIPK5	ClCIPK5-F	CCATGTCAAGAAGGAAGGGA
		ClCIPK5-R	CAACAATGTTCGGATGACGA
	ClYLS8	ClYLS8-F	CCATGTCAAGAAGGAAGGGA
		ClYLS8-R	CAACAATGTTCGGATGACGA
	AtCIPK5	AtCIPK5-F	AACGGCGAGTTCTGTTCGGA
		AtCIPK5-R	TCTCGCGTTTGATTTGTTCCATCA
	AtCIPK25	AtCIPK25-F	AACGGCGAGTTCTGTTCGGA
		AtCIPK25-R	TCTCGCGTTTGATTTGTTCCATCA
	AtPHO2	AtPHO2-F	CGTCGATTGGGTTGCCTCCA
		AtPHO2-R	CACCAGTCACCAAGCTGCCA
	AtPHT1;1	AtPHT1;1-F	GAGCTCTAGGAAATGGCCGAAC
		AtPHT1;1-R	TGACAATCGCCGTGAAATGA
	AtPHT1;2	AtPHT1;2-F	AAGGTGGATGCAGGATACCCA
		AtPHT1;2-R	GAACACCAAGCACGATCAATGA
	AtPHT1;3	AtPHT1;3-F	GCTCAGTTGCTTCCGGTCTTT
		AtPHT1;3-R	ACCCGAGCCAAAACCTGAA
	AtPHT1;4	AtPHT1;4-F	TCAATGGCGTTGCCTTCTGT
		AtPHT1;4-R	ATCACCAAGCCACCCGAAA
	AtPHT1;5	AtPHT1;5-F	GCCGCAAGAAAGTTTACGGTAT
		AtPHT1;5-R	GATAGACCAGACCCGAGAGAACA
	AtPHT1;6	AtPHT1;6-F	CGGACTCCACTTACTCGGAACA
		AtPHT1;6-R	GCTGTAGAAAGCGATGTCGAGG
	AtPHT1;7	AtPHT1;7-F	ATGTTTCTTCCGGTTCTGGCTT
		AtPHT1;7-R	CGTGGCGGATAACGGATAATC
	AtPHT1;8	AtPHT1;8-F	ACTGCAGAAAACGTCTACGACG
		AtPHT1;8-R	CAGCGATGATGGCTCCTAATTC
	AtPHT1;9	AtPHT1;9-F	CGTCGGTGAAAAGTCCCATTC
		AtPHT1;9-R	CGCAGCGAGGATACAGTGGTA
	AtPHT2;1	AtPHT2;1-F	GCAGCTGGAACTTGGTTACAGG
		AtPHT2;1-R	CCAACCATTGATCCGACGATAC
	AtPHT3;1	AtPHT3;1-F	TCGTTTCTCATCCAGCAGACAA
		AtPHT3;1-R	AATCTTCTTCACCGCATCTCCA
	AtPHT3;2	AtPHT3;2-F	TTTAGCTGGATTGCCAACCACT
		AtPHT3;2-R	TACAGATGGAGCAAGCGCAGT
	AtPHT3;3	AtPHT3;3-F	ATGTGTTGCAGGCTGTGAGGA
		AtPHT3;3-R	TGATCCGAACAGGAAGGCTTC
	AtUBQ10	AtUBQ10-F	CTCTCTACCGTGATCAAGATGCA
		AtUBQ10-R	TGATTGTCTTTCCGGTGAGAGTC
